# Supplementary material for: A useful approach to total analysis of RISC-associated RNA
Source: BMC Res Notes. 2009 Aug 26;2:169. doi: 10.1186/1756-0500-2-169 (PMC2748084; doi:10.1186/1756-0500-2-169)
Supplement: Additional file 4 — The list of the cDNA clones derived from mRNA deduced by a BLAST search in HeLa. [file 1756-0500-2-169-S4.xls]

## Sheet: Additional file 5
The list of the cDNA clones derived from mRNA deduced by a BLAST search in HeLa.
S and AS on sense and antisense orientation of Alu RNA in mRNA.
mRNA (GeneBank accession No.)	number of clones	Alu RNA embedded mRNA
ALPI (J03930)	1
ANKHD1 (BC009909)	1
ATAD3A (BC063607)	1
BASP1 (BC000518)	1
BHLHB2 (EF015895)	1
BLVRB (BC109371)	1
C12orf10 (BC051871)	1
COP1 (AY885669)	1
CPNE1 (BC001142)	1
CTNNBIP1 (BC014300)	1
DC36 (AF265442)	1
DKFZp451P176 (AL832365)	1
DKFZp667O1817 (AL832271)	1	S
DKFZp686E13246 (CR627112)	1
DKFZp686H2396 (BX648036)	1	S, AS
DKFZp686M18208 (BX648809)	1	S
DNAJC11 (BC008772)	1
FLJ12498 (AK022560)	1
FLJ26394 (AK129904)	1	AS
FLJ30115 (AK054677)	1	AS
FLJ33729 (AK091048)	1	AS
FLJ33826 (AK091145)	1	AS
FLJ34030 (AK091349)	1
FLJ36398 (AK093717)	1	S
FLJ37703 (AK095022)	1	AS
FLJ41250 (AK123244)	1	S, AS
FTH1 (M11146)	4
H19 (BC110657)	2
HET (U72355)	1
HMGN2 (BC081567)	1
HSBP1 (AF068754)	1
hypothetical protein (AJ011916)	1
IMAGE:40148924 (BC142726)	1
JDP2 (BC051303)	1
KIAA0184 (D80006)	1
LOC128977 (BC030758)	1	S
MRPS24 (BC012167)	1
NACAP1 (BC069411)	1
NAT11 (BC052298)	2	S
NDUFB2 (BC063026)	1
NOLA2 (BC000009)	1
PFN1 (BC057828)	4
PNKD (BC021118)	1
PNPLA7 (BC025663)	1
POLD3 (BC020587)	1
PRDX6 (BC053550)	1
PTPMT1 (BC014048)	1
RNASEH2A (BC011748)	1
RPL8 (BC093064)	1
RPL22 (BC058887)	1
RPL30 (BC095426)	1
RPLP1 (BC007590)	2
RPS10 (BC073799)	2
RPS20 (BC087850)	2
RPS21 (L04483)	1
RPS28 (BC070218)	1
RPS29 (BC035313)	1
S100A6 (BC009017)	1
S100A11 (BC014354)	5
SFRS7 (BC017369)	1
SOCS3 (BC060858)	1
TMSB10 (BC016731)	1
TUBG2 (BC108739)	1
ZNF205 (BC002810)	1
total	79
