# Supplementary material for: A useful approach to total analysis of RISC-associated RNA
Source: BMC Res Notes. 2009 Aug 26;2:169. doi: 10.1186/1756-0500-2-169 (PMC2748084; doi:10.1186/1756-0500-2-169)
Supplement: Additional file 6 — The list of the cDNA clones derived from mRNA deduced by a BLAST search in miR-122 and GL3 transfected HepG2. [file 1756-0500-2-169-S6.xls]

## Sheet: Additional file 7A
The list of the cDNA clones derived from mRNA deduced by a BLAST search in miR-122 transfected HepG2.
S and AS on sense and antisense orientation of Alu RNA in mRNA.
mRNA (GeneBank accession No.)	number of clones	Alu RNA embedded mRNA
ABL2 (NM_001100108)	1	S
ACSL3 (NM_004457)	1
ACTB (BC016045)	2
AKAP450 (AJ131693)	1
ALDOA (BC016800)	2
AOF2 (BC040194)	1
APOA2 (M29882)	1
APOC1P1 (M20903)	1	S, AS
ARPC2 (BC000590)	1
ARPC3 (BC078162)	1
ASGR1 (BC032130)	1
ATP5G1 (BC004963)	1
ATP5G2 (BC020826)	3
ATP5G3 (BC106881)	2
BCL9 (Y13620)	1
BRPF1 (NM_001003694)	1
C1QBP (BC013731)	1
C4orf34 (BC008502)	1	S
C6orf48 (NM_001040437)	1	AS
C6orf173 (NM_001012507)	1
C9orf105 (BC034247)	1
C10orf30 (NM_001100912)	1
C17orf89 (NM_001086521)	1
CAP1 (BC013963)	1
CD63 (BC013017)	1
CEBPA (BC063874)	1
CHD2 (BC020810)	1
CHPT1 (BC050429)	1
COMMD7 (NM_001099339)	1
COQ10B (BC022453)	1	S
COX5A (BC024240)	1
COX6C (BC000187)	1
CTAGE5 (BC064355)	2
CYB5R3 (BC004821)	1
DBN1 (U00802)	1
DCXR (BC001470)	1
DIS3 (BC056143)	1
DKFZp451K241 (CR627413)	1	AS
DKFZp686K02111 (BX647377)	1
DKFZp761E198 (BC128056)	1
DLX1 (BC053351)	1
DOCK5 (BC137176)	1
DSP (BC140802)	1
EBAG9 (BC017729)	1
EEF1B2 (BC067787)	1
EIF3A (BC114429)	1
EWSR1 (BC072442)	1
FABP3 (BC007021)	1
FAM171A1 (BC034232)	1
FIT1 (BC139911)	1
FLJ14397 (AK027303)	1	S
FLJ14865 (AK027771)	1	AS
FLJ22698 (AK026351)	1
FLJ23745 (AK074325)	1	S
FLJ30230 (AK054792)	1	AS
FLJ30900 (AK055462)	1
FLJ36814 (AK094133)	1
FLJ36843 (AK094162)	1
FLJ90489 (AK074970)	1
FTL (BC067772)	3
GABARAP (AF161586)	1
GLT8D4 (BC127733)	1
GLT25D1 (BC108308)	1	AS
GPS2 (BC013652)	1
GPT2 (AY029173)	3
GPX1 (BC070258)	1
GSTO1 (BC000127)	1
GUK1 (BC091480)	1
HAGH (BC002627)	1
HLA-A (BC019236)	2
HPCAL1 (BC017482)	1
HPS5 (AF534402)	1	S
HSPE1 (BC023518)	4
IER3 (BC000844)	16
IMAGE:2960021 (BC011809)	1
IMAGE:4129191 (BC009935)	1
IMAGE:4394667 (BC031838)	1	S
IMAGE:4815204 (BC036593)	1	S
IMAGE:4824356 (BC034568)	1	S
IMAGE:6576497 (BC084573)	1
IMAGE:BE741130 (AY044167)	5	S
JUND (X56681)	1
KHSRP (BC085004)	1
KIAA0929 (AB023146)	1
KIAA1020 (AB028943)	1
LDHA (BC067223)	1
LIN41 (DQ232881)	1
LOC729848 (XM_001718818)	1	AS
M6PR (BC024206)	1
M6PRBP1 (BC019278)	1	S
MAGED1 (BC032473)	1
MAP4 (BC015149)	1
MDN1 (BC014882)	1
MGA (BC038449)	1
MGC4836 (BC036758)	1	AS
MORC2 (BC019257)	1
MRLC2 (BC004994)	1
MRP63 (BC023616)	1	S
MRPS12 (BC007499)	1
MRPS36 (BC017900)	1
MT1E (BC062734)	1
MT1H (BC059780)	1
MT2A (BC070289)	2
MYD88 (BC013589)	1
MYH10 (BC150634)	1
MYO1B (BC021665)	1
NANS (BC019315)	1
NCK1 (BC006403)	1
NDUFB2 (BC063026)	1
NDUFS5 (BC093057)	1
NGDN (BC030817)	1
NIN (NM_182946)	1
NKD1 (BC051288)	1
NME6 (BC012828)	1	S
OBFC2B (BC006171)	1	S
PABPC1 (BC041863)	1
PDPK1 (NM_002613)	1
PEBP1 (BC031102)	1
PIGS (BC069228)	1
POLD2 (AF239710)	1
POLR2J (BC141830)	1
POLR3H (BC088367)	1
PON2 (BC046160)	1
PPIA (BC106030)	1
PPP1R9A (BC150636)	1
PRR6 (BC052604)	1
RCOR2 (BC023587)	1
RGNEF (BC157846)	1
RPL9 (BC007967)	1
RPL14 (BC071913)	1
RPL15 (BC071672)	2
RPL19 (BC095445	1
RPL21 (BC071902)	1
RPL31 (BC017343)	1
RPL34 (BC106009)	1
RPL35A (BC061890)	1
RPL37A (BC082239)	1	S, AS
RPLP1 (BC007590)	5
RPS3 (BC100284)	1
RPS8 (NM_001012)	1
RPS18 (BC106063)	1
RPS21 (BC027976)	1
RPS24 (BC071926)	1
RPS27 (BC002658)	2
RPS27L (BC047648)	1	AS
RPS28 (BC070218)	1
RPSA (BC066941)	1
S100A16 (BC095462)	1
SEC11A (BC014508)	1
SEP2 (AF179995)	1
SF1 (BC038446)	1
SF3A2 (BC009903)	1
SH3GL1 (BC098565)	1
SHC1 (BC033925)	1
SIMPLE (AB034747)	1	AS
SLC1A5 (BC000062)	1
SLC2A2 (NM_000340)	1
SLC7A5 (BC039692)	1
SLC7A6 (NM_003983)	1
SLTM (BC140851)	1
SNX11 (BC103721)	1
SOX4 (X70683)	1
SRXN1 (BC047707)	1
STEAP1 (AF186249)	1
STYXL1 (BC024035)	1
SUB1 (BC105972)	1
TACC1 (BC041391)	1
THSD3 (BC033140)	1
TMEM186 (BC015912)	1
TNFRSF1A (BC010140)	1
TPT1 (BC022436)	1
TRIAP1 (BC002638)	1
TUBB2C (BC039175)	1
TUSC2 (BC023976)	1
UBC (BC039193)	1
UBE2R2 (BC047584)	1
UVRAG (BC064837)	1
WAC (BC010356)	1
WDR59 (BC014887)	1
YWHAE (BC000179)	1
total	220

## Sheet: Additional file 7B
The list of the cDNA clones derived from mRNA deduced by a BLAST search in GL3 transfected HepG2.
S and AS on sense and antisense orientation of Alu RNA in mRNA.
mRNA (GeneBank accession No.)	number of clones	Alu RNA embedded mRNA
ACTB (BC016045)	2
AGPAT1 (BC090849)	1
AHCY (M61831)	1
AHSG (BC052590)	1
AMD1 (M88003)	1	S
ARPC1A (BC054027)	1
ATP5G3 (BC106881)	1
BIRC2 (BC028578)	1
BRI3 (BC062370)	1
C2orf29 (BC018664)	1
C5orf13 (BC072443)	1
C6orf154 (BC108661)	1
C9orf37 (BC066646)	1
C9orf102 (BC022957)	1
C12orf10 (BC051871)	1
C12orf30 (BC034357)	1
C16orf5 (AF131218)	1
C19orf12 (BC009946)	1
CAMK2N1 (BC020630)	1
CDK2AP2 (BC016704)	1
CENTB5 (BC051194)	1
CIAPIN1 (BC071740)	1
CLCP1 (AB073146)	1	AS
CLDN6 (BC008934)	1
clone 24771 mRNA sequence (AF070612)	1
CSE1L (BC108309)	1
DBI (BC062996)	1
DDEF2 (BC063308)	1
DDX54 (BC005848)	1
DKFZp313N211 (AL832466)	1
DKFZp434B225 (AL137632)	1	AS
DKFZp434O159 (AL133593)	1
DKFZp566E233 (AL049356)	1
DKFZp686K192 (AL832209)	1	S
DPH2 (BC016956)	1
DSCR4 (BC096164)	1
DUSP3 (BC002682)	1
E2F4 (BC033180)	1
EEF1A1 (BC111051)	1
EEF1B2 (BC004931)	1
EPB41L1 (BC040259)	1
ERH (BC014301)	1
ERRFI1 (BC025337)	1
FAM44B (BC007436)	1
FLJ10024 (AK000886)	1	AS
FLJ10110 (AK000972)	1
FLJ10705 (AK001567)	1	S
FLJ11943 (AK022005)	1	S
FLJ13090 (AK023152)	1	AS
FLJ13452 (AK023514)	1
FLJ14761 (AK027667)	1	S, AS
FLJ16271 (AK122746)	1
FLJ20319 (AK000326)	1
FLJ22355 (AK026008)	1	S
FLJ22482 (AK026135)	1
FLJ26462 (AK129972)	1	S
FLJ30207 (AK054769)	1	AS
FLJ30233 (AK054795)	1	S
FLJ35083 (AK092402)	1
FLJ36515 (AK093834)	1
FLJ37121 (AK094440)	1	AS
FLJ37583 (AK094902)	1	S, AS
FLJ39361 (AK096680)	1	AS
FLJ39703 (AK097022)	1	S
FLJ46457 (AK128316)	1	S, AS
FLJ46871 (AK128704)	1	AS
FLJ90396 (AK074877)	1	S
FP15621 (AF495721)	1	AS
FTH1 (M11146)	5
FTL (BC067772)	2
GAS5 (NR_002578)	1
GTF2B (BC021000)	2
H19 (BC110657)	1
HINT1 (BC007090)	1
HLCDGP1 (AF447582)	1
HLF (BC036093)	1
HMGN1 (BC106080)	1
HMGN2 (BC081567)	1
HN1L (BC060853)	1	S
HNRPA0 (BC030249)	1
HSDL1 (NM_031463)	1	S
IER3 (BC000844)	3
IGF2 (BC042127)	1
IIP45 (BC008068)	1
IKBKAP (BC033094)	1
IMAGE:5303543 (BC041984)	1
IMAGE:BE741130 (AY044167)	13	S
IMPA2 (BC017176)	1
KIAA1161 (BC070098)	1	AS
KIAA1549 (BC091523)	1
KIN (BC017309)	1
KLF6 (BC000311)	1
LCX (AF430147)	1
LMO4 (U24576)	1
MAP4K4 (NM_145687)	1
MAPK8IP3 (BC150266)	1
MRP63 (BC023616)	1	S
MRPL42 (BC040240)	1
MRPS24 (BC012167)	2
MT2A (BC070289)	2
NDEL1 (BC026101)	1
NDUFA1 (BC000266)	1
NDUFA5 (BC070237)	1
NFKBIZ (BC060800)	1	AS
NME4 (BC004880 )	2
NOLA3 (BC008886)	1
NUDT4 (BC012069)	1	AS
PABPC1 (BC041863)	2
PEBP1 (BC031102)	1
PFN1 (BC057828)	1
PHACTR4 (BC021247)	1	AS
PHLDA3 (BC014390)	1
PLEKHB2 (BC013991)	2	S
POLR2C (BC028157)	1
POLR3E (BC000285)	2
PPP2R1A (BC001537)	1
PPP2R1B (AF163473)	1	S
PPP4C ( BC001416)	1
PRDX3 (BC059169)	1
PRKAB1 (BC017671)	1
PRKAR1A (BC093042)	1
PSKH1 (BC062616)	1
PSMA2 (BC002900)	2
PTMA (M14630)	1
RPL4 (BC095427 )	2
RPL11 (BC018970)	2
RPL23 (BC106061)	2
RPL26 (BC071664)	1
RPL29 (BC071663)	1
RPS3 (BC100284)	1
RPS9 (BC096756)	1
RPS10 (BC073799)	2
RPS20 (BC087850)	1
RPS24 (BC071926)	2
RPS25 (M64716)	2
SC4MOL (BC107879)	1	AS
SDHC (BC033626)	1
SEP2 (AF179995)	1
SEPHS2 (BC016643)	1
SERPINA1 (BC015642)	1
SLC25A3 (BC051367)	1
SLC31A1 (NM_001859)	1	S
SLC35D2 (BC100278)	1
SLC35E1 (BC062562)	1	S
SLIRP (AY860853)	1
SNRPG (BC106055)	1
SNX5 (BC062638)	2
SPPL3 (BC009551)	1
SQRDL (BC016836)	1
SRP30C (U30825)	1
STARD7 (BC032106)	1
STAT3 (BC014482)	1	S
STX3 (BC007429)	2
TBCB (BC052812)	1
THOC3 (BC068499)	1
TIGA1 (AB048207)	1
TIMM13 (BC008607)	1
TMEM50B (BC000569)	1	S
TMEM219 (BC050051)	1
TMUB1 (BC033182)	1
TNPO2 (BC072420)	1
TRAF4 (BC001769)	3
TRIB3 (BC027484)	1
TRIM33 (AF220136)	1
TSC1 (AF013168)	1
TTL (AB071393)	1
TXN (BC054866)	1
UBE2G1 (BC026288)	1
WDR25 (BC003641)	1
WSB2 (BC015887)	1
YWHAE (BC000179)	1
ZC3H13 (BC032425)	1
ZCCHC7 (BC036940)	1
ZNF394 (BC017051)	1	S
ZNF556 (BC009374)	1
ZNF664 (BC051696)	1
ZNFX1 (BC062347)	1	S
ZNRF3 (BC094857)	2
total	217
